# Supplementary material for: Positive surface charge of GluN1 N-terminus mediates the direct interaction with EphB2 and NMDAR mobility
Source: Nat Commun. 2020 Jan 29;11:570. doi: 10.1038/s41467-020-14345-6 (PMC6989673; doi:10.1038/s41467-020-14345-6)
Supplement: Supplementary file 3 — Source Data [file 41467_2020_14345_MOESM3_ESM.xlsx]

## Sheet: 1b
% of vGlut that have EphB2 only	% of vGlut that have NR1 only	% of vGlut that triple colocalize
45.8716	20.1835	33.945
55.5556	19.0476	25.3968
66.0377	17.9245	16.0377
40.3101	24.031	35.6589
35.2113	30.9859	33.8028

## Sheet: 1d
Control	PLA+ICC		unpaired t-test	p
0	12.9032		Control v PLA+ICC	<0.0001	****
0	35.7143
1.17647	25
0	9.09091
0	28.5714
0	28.5714
	8.33333
	13.3333
	21.7391
	19.3548
	15.493

## Sheet: 2h
WT	Quintuple	Sextuple		ANOVA	p=0.0010
0.146242	0.232718	0.219422		Tukey's	p
0.434715	0.92376	0.0264936		WT v Quintuple	0.003	***
0.486009	0.722909	0		WT v Sextuple	0.0039	***
0.470918	0.171907	0.26499
0.0847951	0.0693603	0.100202
2.17449	0.61019	2.70528
0.808712	1.01618	1.17459
2.94383	1.0114	0
4.20162	0.850142	0.135057
0.198408	0.160381	2.08953
1.13605	0.485991	0.491331
1.75751	0.125053	0.200752
1.09896	0.0724187	0.227649
0.733775	0.0450504	0.477023
0.324689	0.0525228	0.223299
1.93887	0.0412841	0.296345
0.837303	0.0445185	0.0882521
1.74745	0.0693737	0.0532484
1.21123	0.117859	0.462799
1.1472	0.298064	0.25096
0.69662	0.915848	0.507489
0.464918	0.870652	0.167818
1.11249	0.876922	0.589798
0.137098	0.144725	0.410324
0.74832	0.61165	0.0205771
0.604111	0.792353	0.0146906
0.396153	0.514249	0
0.562816	0.221546	1.44351
0.780466	0.224016	0.219182
0.614231	0.264973	0.138535

## Sheet: 3b
Control	WT	Quintuple	Sextuple		ANOVA	p<0.0001
2.20239	32.7453	28.8269	12.9761		ANOVA (only Ephrin-treated conditons)	p=0.1006
1.9907	30.3669	22.3735	29.7574		Tukey's	p
7.73185	34.222	22.9422	21.9174		WT-Fc vs. WT	<0.0001	****
7.68362	16.3508	21.4785	33.2713		WT-Fc vs. Quintuple	0.0025	***
10.8744	25.7257	12.6298	43.3923		WT-Fc vs. Sextuple	0.0014	***
14.2193	35.4597	21.5079	17.4859		WT vs. Quintuple	0.1715
6.27611	19.3419	18.7577	10.2113		WT vs. Sextuple	0.4819
1.01536	17.8516	18.1096	17.9459		Quintuple vs. Sextuple	0.9585
0	23.0284	14.5438	21.9028
9.32185	8.38615	22.2261	23.833
0	30.5769	33.6008	26.7406
7.17666	13.8125	9.62108	13.3281
5.9205	21.8177	21.8427	13.4799
27.5539	14.8394	12.7474	19.8943
33.6997	26.3217	19.7767	16.3621
	24.5152	9.67233	7.61067
	41.0158	17.4214	20.4041
	33.6997	24.7854	20.0318
	18.1024	16.8835
		24.4149
		13.2323
		37.2961
		8.76693
		9.16528
		28.9271
		9.33886

## Sheet: 3c
Control	WT	Quintuple	Sextuple		ANOVA	p=0.5958
31.9346	28.8929	21.2409	28.9468		Tukey's	p
38.8186	18.5364	18.0431	31.8335		WT-Fc vs. WT	0.9019
24.4842	43.2889	15.99	31.0497		WT-Fc vs. Quintuple	0.9898
29.3375	43.633	23.6263	41.9508		WT-Fc vs. Sextuple	0.9715
30.1136	39.8552	9.82316	21.6961		WT vs. Quintuple	0.6472
31.9934	24.1822	26.2875	24.8838		WT vs. Sextuple	0.613
40.446	27.4007	45.0185	26.2577		Quintuple vs. Sextuple	0.9978
36.5528	49.7363	22.3707	31.9905
49.5826	20.083	21.0077	21.9028
32.985	34.5426	26.6713	23.833
20.0977	40.7327	26.5681	37.9998
21.53	39.5701	12.5074	25.631
24.8661	14.6757	22.7164	25.462
48.5473	54.5443	22.9454	56.5418
	36.4239	38.3173	38.499
	30.834	29.6215	45.664
	48.0484	32.0674	23.3189
	52.802	25.0433	22.7634
	38.3409	40.3909
	45.7353	62.258
	18.1024	48.8297
		44.99
		46.3376
		21.2911
		40.3272
		55.7115
		48.0284
		41.59

## Sheet: 3d
Control	WT	Quintuple	Sextuple		ANOVA	p=0.0116
0	9.63096	1.51721	4.99082		Tukey's	p
0.995348	5.56092	1.44345	3.46016		WT-Fc vs. WT	<0.0001	****
0.644321	7.10714	1.39044	2.43527		WT-Fc vs. Quintuple	0.6155
0	8.55549	1.61088	1.44658		WT-Fc vs. Sextuple	0.239
0.83649	4.08771	1.40331	5.78564		WT vs. Quintuple	<0.0001	****
2.36988	1.02903	1.59318	3.36268		WT vs. Sextuple	0.0027	***
3.48673	4.83541	2.50102	2.91752		Quintuple vs. Sextuple	0.7987
0	2.76313	4.26108	0
0	1.11572	1.07732	1.90459
2.86826	13.6077	0	3.22067
0	1.19802	3.12566	4.2222
0	14.3891	0.962108	1.02524
0	1.72656	6.11596	2.99553
2.62418	2.72721	0	7.32949
	1.34903	1.23604	2.88743
	9.02458	0.60452	0.84563
	9.29969	0.782132	0.971622
	3.77157	3.26652	0.910535
	12.4831	0.917976
	10.832	3.16566
	0.724095	4.69517
		0.882156
		4.52074
		1.25242
		5.49917
		3.21413
		0
		0.945227

## Sheet: 4b FRAP
KS test	p			Seconds	WT	WT	WT	WT	WT	WT	WT	WT	WT	WT	WT	WT	WT	WT		Quintuple	Quintuple	Quintuple	Quintuple	Quintuple	Quintuple	Quintuple	Quintuple	Quintuple		Sextuple	Sextuple	Sextuple	Sextuple	Sextuple	Sextuple	Sextuple
WT vs. Quintuple	p<0.0001	****		0	1	1	1	1	1	1	1	1	1	1	1	1	1	1		1	1	1	1	1	1	1	1	1		1	1	1	1	1	1	1
WT vs. Sextuple	p<0.0001	****		0.5	0	0	0	0	0	0	0	0	0	0	0	0	0	0		0	0	0	0	0	0	0	0	0		0	0	0	0	0	0	0
Quintuple vs. Sextuple	0.8088			1	-0.0696017	-0.0431823	0.0368031	0.0578635	0.024523	0.00296982	-0.0387468	0.184144	0.0017005	0.0848415	0.0952065	0.0334247	0.010815	-0.0169207		0.0558986	0.034274	0.0234376	0.161076	-0.0222326	0.0064068	0.143356	0.130581	-0.0130201		0.0108326	0.104902	0.0305125	0.0911757	0.0482649	0.0762959	0.00610282
				1.5	-0.121323	0.0639907	-0.0212204	0.0584322	0.018685	0.0148815	0.0913285	0.308303	-0.000280256	0.0536543	0.151105	0.0587062	0.0251769	-0.0110691		0.0727209	0.0127535	0.0900798	0.219356	0.033315	0.111971	0.188456	0.164586	0.185476		0.0167456	0.165663	0.0667878	0.0722267	0.0234108	0.0538344	0.0570273
				2	-0.166885	0.0261503	0.0376597	0.0464835	0.0538155	0.0695067	0.111049	0.0627597	0.0464313	0.082564	0.132184	0.0882015	0.0555692	0.0333108		0.131388	0.0524805	0.0910449	0.133942	-0.0025247	0.0688103	0.238282	0.20256	0.167343		0.0881839	0.109272	0.104557	0.137761	0.0274008	0.11277	0.0437622
				2.5	0.0138583	0.0288403	0.0383777	0.0788189	0.108035	0.0540896	0.081503	0.188512	0.0224143	0.0512416	0.0914962	0.0676998	0.0827732	0.0176211		0.0417505	0.0591189	0.153911	0.193117	0.0700947	0.0253303	0.343655	0.0316608	0.132615		0.0163267	0.142206	0.0149996	0.154433	0.0588497	0.13452	0.0163628
				3	0.0751138	-0.00228357	0.119449	0.10335	0.0432482	0.0432814	0.149169	0.232865	0.0260197	0.165104	0.0710257	0.0769968	0.0424372	0.0544638		0.125986	0.0984097	0.116894	0.172	0.0717163	0.135939	0.264657	0.103265	0.13526		0.13242	0.202412	0.0464489	0.193202	0.0469847	0.0667759	0.122369
				3.5	0.0892935	0.0295434	0.0361198	0.0884123	0.0700078	0.0949367	0.09438	0.14613	0.0293051	0.170167	0.0975792	0.0241937	0.0443465	-0.0047959		0.0503921	0.0717266	0.113926	0.205535	0.0393702	0.278509	0.304061	0.181995	0.142027		0.0580068	0.208065	0.119769	0.253726	0.0614574	0.120512	0.0546986
				4	0	0.0484552	0.0382704	0.0959354	0.0703452	0.0178513	0.114235	0.121303	0.0259685	0.148523	0.0386649	0.0861433	0.0429329	0.107388		0.149421	0.0993598	0.110244	0.216673	0.0882856	0.324036	0.271083	0.158273	0.244854		-0.00349212	0.183582	0.17494	0.188191	0.0394546	0.0245375	0.0715053
				4.5	0.0380813	0.0137193	0.0767566	0.0715713	0.104252	0.066261	0.128064	0.193638	0.0262498	0.215007	0.123236	0.0656365	0.0662434	0.0195585		0.114566	0.113715	0.170057	0.188568	0.100836	0.187304	0.416752	0.209311	0.283304		-0.0330108	0.216895	0.194114	0.195021	0.0249071	0.152297	0.116874
				5	0.0694178	0.0218348	-0.0156752	0.0930422	0.0738711	0.0430055	0.184096	0.0640749	0.0215653	0.193555	0.100913	0.0452741	0.0318033	0.0468792		0.144851	0.0870365	0.153969	0.177423	0.103324	0.13854	0.402431	0.306231	0.263733		0.0202598	0.272652	0.165099	0.225995	0.0489317	0.0841775	0.0752739
				5.5	0.163691	-0.0152317	-0.00371692	0.0917034	0.0816754	0.100617	0.0874825	0.141962	0.0493027	0.205858	0.149756	0.136583	0.0649477	0.0559138		0.113547	0.070318	0.17321	0.138466	0.116802	0.183837	0.258806	0.288417	0.307608		0.0392549	0.305583	0.247848	0.208078	0.0851264	0.138692	0.322621
				6	0.132332	-0.0112103	0.0344439	0.109678	0.102143	0.100081	0.0861412	0.0972495	0.0399645	0.325923	0.176234	0.16017	0.086973	0.0347556		0.149536	0.0904359	0.161395	0.19732	0.106836	0.219748	0.404861	0.340268	0.242761		-0.07214	0.246278	0.208704	0.227333	0.076784	0.186885	0.167447
				6.5	0.0696807	0.0362123	0.0534671	0.0947001	0.122969	0.112253	0.190803	0.130155	0.0418039	0.218997	0.22785	0.153039	0.0725487	0.100034		0.103584	0.127575	0.14897	0.239053	0.147219	0.177945	0.351483	0.420561	0.227739		0.061886	0.306569	0.30227	0.226872	0.102443	0.0702099	0.113161
				7	0.165486	0.0607259	0.0892235	0.102562	0.0729942	0.106832	0.212031	0.0735287	0.0317621	0.228953	0.224542	0.0704967	0.102136	0.0699045		0.103705	0.133107	0.218256	0.192136	0.156083	0.245005	0.524049	0.273789	0.276318		-0.0110735	0.310124	0.331618	0.279719	0.130528	0.126183	0.3178
				7.5	0.147072	0.0426027	0.118198	0.100687	0.182371	0.0435411	0.21133	0.163788	0.0642167	0.388124	0.135437	0.0952207	0.0777743	0.0970528		0.117706	0.165929	0.174857	0.378738	0.142822	0.343286	0.435066	0.416997	0.47488		0.0269482	0.328294	0.322363	0.375727	0.118396	0.137524	0.17684
				8	0.128106	0.0978836	0.0505506	0.0589046	0.120762	0.138478	0.153627	0.05097	0.0661795	0.461334	0.175662	0.105629	0.0424634	0.179441		0.0802002	0.156525	0.183779	0.223821	0.126578	0.33519	0.550087	0.284853	0.162223		-0.0108258	0.323636	0.290898	0.324643	0.174402	0.0982449	0.129951
				8.5	0.111022	0.0254063	0.15813	0.102145	0.134065	0.0686952	0.216768	0.173204	0.0865549	0.2479	0.200457	0.115867	0.0589078	0.13227		0.200497	0.188628	0.140109	0.286175	0.198118	0.362301	0.349485	0.284478	0.266749		-0.1245	0.301871	0.278186	0.28035	0.148943	0.169723	0.123795
				9	0.264085	0.10444	0.054931	0.110299	0.104769	0.0892567	0.273556	0.144982	0.0706464	0.226105	0.186593	0.181248	0.0530496	0.0459128		0.129628	0.158587	0.188579	0.291408	0.293541	0.316123	0.553042	0.273383	0.418804		-0.0645991	0.358761	0.293304	0.279414	0.161465	0.245603	0.200687
				9.5	0.233139	0.0628547	0.0810846	0.0807622	0.176666	0.0895326	0.269075	0.351453	0.0719615	0.288777	0.161151	0.119903	0.103002	0.118923		0.042133	0.187135	0.219917	0.233752	0.276599	0.31477	0.377989	0.293573	0.279159		0.0524462	0.449933	0.353321	0.249966	0.153925	0.205278	0.264498
				10	0.275463	0.0570325	0.0755205	0.1064	0.0779866	0.0976469	0.174925	0.236918	0.0677925	0.255779	0.19223	0.225946	0.0928653	0.112105		0.168868	0.201694	0.232278	0.238274	0.266866	0.393015	0.54121	0.229095	0.211046		0.14051	0.369464	0.229463	0.299105	0.201369	0.139676	0.211103
				10.5	0.284235	0.103878	-0.0225247	0.112762	0.113208	0.146868	0.301509	-0.0493334	0.0443517	0.313835	0.240077	0.193738	0.0666236	0.166538		0.171283	0.270988	0.265716	0.272086	0.207981	0.369659	0.569666	0.213249	0.192645		0.279586	0.289385	0.315061	0.258959	0.228325	0.220861	0.20427
				11	0.212292	0.0294645	0.0892732	0.132254	0.102019	0.134696	0.279698	0.0539827	0.0685813	0.274286	0.188109	0.0505883	0.0878295	0.102672		0.0304558	0.269255	0.184114	0.336393	0.23405	0.421744	0.645617	0.273008	0.308862		0.185647	0.271278	0.241558	0.332269	0.159013	0.29944	0.141489
				11.5	0.258541	0.0935771	-0.0259503	0.160193	0.0888541	0.175544	0.371639	0.263073	0.0756117	0.300048	0.109329	0.207798	0.0539497	0.1462		0.131382	0.273756	0.183819	0.300941	0.247813	0.43601	0.535676	0.271414	0.292977		0.0232697	0.330028	0.396792	0.362144	0.140886	0.189044	0.256431
				12	0.205219	0.0160786	0.0273634	0.135806	0.12101	0.135508	0.226811	0.1282	0.12605	0.289869	0.211397	0.208624	0.0810477	0.118893		0.157676	0.246519	0.205425	0.420656	0.300298	0.405468	0.431164	0.17765	0.279361		0.0956899	0.340144	0.321274	0.27886	0.226356	0.269462	0.40339
				12.5	0.296929	0.0467229	-0.00510619	0.1037	0.189504	0.168776	0.407551	0.255934	0.078065	0.29992	0.122039	0.121698	0.131209	0.0939949		0.162865	0.2465	0.259012	0.400722	0.219096	0.3717	0.3372	0.316514	0.34992		0.164446	0.416879	0.264616	0.361201	0.258992	0.248697	0.265189
				13	0.305278	0.02897	-0.00494858	0.107692	0.0913282	0.205015	0.468109	0.337608	0.126595	0.324087	0.190786	0.146397	0.104424	0.106928		0.188139	0.191294	0.213508	0.484166	0.219401	0.49427	0.400881	0.221969	0.427147		0.197631	0.345362	0.343155	0.410993	0.348651	0.382185	0.458551
				13.5	0.301584	0.0334076	0.0839786	0.0973658	0.13868	0.246397	0.357926	0.26699	0.106305	0.250622	0.132156	0.146055	0.108171	0.111737		0.145078	0.267236	0.298542	0.476815	0.2377	0.350891	0.4674	0.282103	0.351385		0.183329	0.422164	0.403262	0.319384	0.286974	0.349573	0.335022
				14	0.347911	0.0354071	0.157283	0.0659923	0.170182	0.186092	0.348078	0.188892	0.167101	0.306407	0.265957	0.207562	0.102505	0.153101		0.138119	0.261443	0.262704	0.480822	0.30071	0.561541	0.522367	0.176057	0.185361		0.094884	0.434586	0.371817	0.29894	0.299003	0.430642	0.330405
				14.5	0.286319	0.016022	0.125783	0.101616	0.0913676	0.222054	0.194652	0.0986821	0.145101	0.399309	0.187356	0.243697	0.1148	0.068188		0.0856082	0.200063	0.185942	0.492329	0.267871	0.474877	0.498451	0.26982	0.358281		0.0367647	0.378027	0.39545	0.354453	0.27618	0.300163	0.386215
				15	0.48685	0.0289776	0.148144	0.0890156	0.15337	0.174732	0.254758	0.20663	0.17216	0.354674	0.189409	0.197186	0.122045	0.0966044		0.25672	0.308291	0.196868	0.438106	0.248102	0.457433	0.449943	0.358458	0.260808		0.0584093	0.444116	0.396377	0.363694	0.250134	0.245189	0.354842
				15.5	0.361773	0.00367078	0.0819282	0.101235	0.16847	0.186904	0.360105	0.150798	0.122399	0.289594	0.232746	0.189801	0.0766204	0.0699857		0.155323	0.230138	0.230924	0.354167	0.359022	0.4084	0.429746	0.181213	0.307798		0.0930537	0.500041	0.486842	0.34045	0.272976	0.337536	0.319403
				16	0.326213	0.0132056	0.0371317	0.117601	0.131127	0.278854	0.403219	0.0943366	0.0918749	0.367886	0.293764	0.197446	0.167499	0.13284		0.186965	0.255958	0.208149	0.400122	0.318463	0.495925	0.469509	0.262319	0.0947121		0.132895	0.485242	0.364843	0.280878	0.317024	0.333784	0.350118
				16.5	0.484613	0.0932042	0.0233963	0.102645	0.0888649	0.25912	0.213552	0.0295969	0.16638	0.375932	0.294466	0.295777	0.118397	0.128517		0.248178	0.337359	0.312459	0.473215	0.384304	0.618331	0.44365	0.303856	0.292019		0.0947099	0.355644	0.492634	0.348033	0.242071	0.304425	0.327955
				17	0.548253	0.00325886	0.0252741	0.101407	0.101322	0.251006	0.364723	-0.0469367	0.113516	0.335585	0.283245	0.264941	0.073511	0.1149		0.160527	0.324284	0.258826	0.425328	0.332988	0.585562	0.708304	0.230283	0.170739		0.2075	0.43884	0.306406	0.364467	0.353203	0.295558	0.542
				17.5	0.256613	0.0426192	0.0565751	0.201249	0.141896	0.186092	0.392816	0.17364	0.17495	0.366217	0.261469	0.206118	0.128078	0.0915289		0.377777	0.371953	0.219623	0.353663	0.397595	0.584751	0.538493	0.234627	0.246142		0.186566	0.382308	0.342354	0.298434	0.389527	0.328856	0.305391
				18	0.530924	-0.00383252	0.0238737	0.186301	0.14111	0.177426	0.333762	0.171536	0.178945	0.320029	0.388872	0.177543	0.115329	0.0385551		0.222231	0.33095	0.296388	0.584466	0.353228	0.482583	0.506745	0.223532	0.270358		0.124328	0.487458	0.310508	0.32132	0.370478	0.285863	0.332695
				18.5	0.23519	0.0371302	0.152063	0.172554	0.0710535	0.290214	0.213924	0.0634524	0.20128	0.494372	0.239148	0.230533	0.0845471	0.114539		0.286025	0.360433	0.287313	0.470766	0.453746	0.485808	0.466571	0.153522	0.226829		0.304856	0.443699	0.327666	0.306401	0.399499	0.316065	0.383566
				19	0.440965	0.080701	0.129312	0.212556	0.166424	0.209348	0.276364	0.249868	0.170716	0.523646	0.268863	0.396715	0.0516666	0.162724		0.250265	0.424045	0.329136	0.519274	0.40076	0.500034	0.551547	0.195466	0.301569		0.257032	0.483789	0.400678	0.353211	0.422207	0.253682	0.442451
				19.5	0.318113	-0.0137509	0.123053	0.17345	0.0995107	0.241269	0.423865	0.153521	0.200982	0.450235	0.329327	0.232816	0.148401	0.130155		0.151616	0.328225	0.285836	0.493612	0.380277	0.545399	0.522765	0.371116	0.311337		0.195352	0.410465	0.440578	0.330249	0.439543	0.291087	0.302559
				20	0.443605	0.00837492	0.203757	0.206369	0.0700952	0.278595	0.356404	0.163106	0.195146	0.546771	0.154536	0.302973	0.135882	0.20393		0.232618	0.411032	0.332538	0.563693	0.385588	0.598893	0.57265	0.477944	0.392719		0.194043	0.330549	0.370493	0.336647	0.459451	0.330759	0.465421
				20.5	0.45686	0.128513	0.03609	0.187024	0.120558	0.292924	0.253277	0.281453	0.210735	0.526941	0.235837	0.266245	0.104056	0.178746		0.192726	0.47629	0.31879	0.634786	0.473288	0.432693	0.494483	0.437969	0.265449		0.27471	0.452872	0.476735	0.275581	0.41738	0.290684	0.345388
				21	0.468527	0.0719123	0.0528561	0.142076	0.156787	0.27616	0.309553	0.324256	0.208839	0.554052	0.342838	0.280006	0.0908487	0.190214		0.178611	0.364696	0.250332	0.500314	0.44193	0.572635	0.522085	0.382993	0.420993		0.190972	0.444598	0.477468	0.263841	0.439873	0.36777	0.442616
				21.5	0.507126	0.0964225	0.103665	0.146418	0.149936	0.298328	0.191342	0.162139	0.145681	0.362175	0.272938	0.296191	0.0560994	0.197002		0.151664	0.3713	0.239932	0.545301	0.506161	0.661389	0.714901	0.335892	0.242039		0.042283	0.374233	0.443893	0.341326	0.385878	0.35616	0.502691
				22	0.565304	0.0671578	0.0528058	0.182912	0.190471	0.311052	0.307938	0.321016	0.220381	0.393562	0.190184	0.338435	0.107865	0.148432		0.148898	0.36891	0.264599	0.559984	0.452852	0.628024	0.414802	0.278134	0.0658513		0.561375	0.423962	0.45058	0.357248	0.315094	0.322026	0.477498
				22.5	0.568897	0.0760917	0	0.140292	0.0631099	0.281288	0.452148	0.26118	0.282674	0.411328	0.352362	0.23995	0.0966246	0.219211		0.236622	0.333472	0.222153	0.489498	0.552832	0.566765	0.585884	0.187527	0.141811		0.332264	0.457407	0.50072	0.307246	0.3087	0.337999	0.40263
				23	0.404346	0.115558	0.0365651	0.170918	0.100329	0.388948	0.203787	0.309943	0.210043	0.575864	0.335182	0.329351	0.081107	0.0959667		0.24653	0.359211	0.207644	0.407383	0.571051	0.526228	0.476647	0.222751	0.316934		0.418673	0.433691	0.465597	0.365005	0.321709	0.339749	0.539537
				23.5	0.47112	0.0119276	0.0674224	0.174934	0.104845	0.471162	0.355152	0.478261	0.189226	0.4231	0.355648	0.236929	0.109476	0.309107		0.32657	0.441731	0.280555	0.681031	0.501374	0.85182	0.561955	0.0799177	0.0514851		0.640442	0.455286	0.424301	0.343264	0.361032	0.2101	0.357601
				24	0.360055	0.0925207	0.00573988	0.154711	0.159569	0.479828	0.426128	0.351497	0.214161	0.431885	0.399682	0.340539	0.100129	0.204567		0.270383	0.481951	0.265913	0.399654	0.446753	0.723175	0.699157	0.200998	0.209811		0.467335	0.460814	0.547143	0.304521	0.489478	0.29704	0.590282
				24.5	0.421742	0.0962831	0.0582131	0.0748315	0.102945	0.461425	0.364443	0.242833	0.20886	0.476107	0.415122	0.201552	0.0618454	0.210294		0.319331	0.412056	0.267798	0.42805	0.445743	0.662872	0.556854	0.240566	0.425877		0.497285	0.482045	0.583847	0.330613	0.486444	0.212467	0.472526
				25	0.186749	0.16487	0.0663981	0.125183	0.112333	0.419783	0.383586	0.396296	0.212234	0.570971	0.384321	0.154389	0.0743497	0.232843		0.204711	0.44522	0.311185	0.57206	0.436656	0.780091	0.818909	0.0914194	0.439775		0.427172	0.464381	0.495955	0.295707	0.53995	0.360951	0.427736
				25.5	0.366027	0.152215	0.0641722	0.17351	0.0872956	0.336741	0.318216	0.437383	0.28824	0.5789	0.380384	0.257475	0.0729387	0.150266		0.208937	0.460158	0.241657	0.402157	0.432534	0.822718	0.544497	0.277759	0.374807		0.754579	0.347343	0.555692	0.325905	0.54484	0.26113	0.37968
				26	0.329815	0.0535927	0.000849882	0.120986	0.0790347	0.348377	0.527343	0.519938	0.20756	0.426209	0.33432	0.225541	0.0747741	0.209943		0.176499	0.30093	0.189099	0.631086	0.428503	0.708068	0.720694	0.425717	0.310932		0.304661	0.399023	0.471947	0.332659	0.490558	0.300519	0.384143
				26.5	0.370797	0.146664	0.018401	0.100861	0.110161	0.28184	0.361569	0.0938718	0.275829	0.48759	0.377982	0.269783	0.0965492	0.171071		0.218259	0.309141	0.205056	0.576913	0.504158	0.829268	0.753538	0.302262	0.461802		0.246395	0.492403	0.574818	0.260907	0.457732	0.381553	0.537564
				27	0.33646	0.081972	-0.0295467	0.116372	0.0457372	0.365953	0.365017	0.399917	0.232858	0.539782	0.361718	0.298827	0.0898569	0.134438		0.135171	0.279046	0.264593	0.498333	0.483143	0.787951	0.649614	0.141239	0.510911		0.601421	0.397621	0.503791	0.371445	0.416237	0.304117	0.380441
				27.5	0.40968	0.149796	0.0381283	0.13132	0.0658593	0.417072	0.396447	0.407503	0.238549	0.433152	0.354595	0.293242	0.0937581	0.160031		0.257694	0.318915	0.287389	0.412357	0.483791	0.57594	0.790899	0.246879	0.672085		0.360882	0.503332	0.504229	0.368886	0.382359	0.274711	0.435376
				28	0.32367	0.0850629	0.0247983	0.103138	0.0400641	0.351071	0.196296	0.531431	0.225521	0.482788	0.304474	0.33416	0.106811	0.19352		0.323715	0.326679	0.238328	0.438502	0.509983	0.677215	0.823531	0.16618	0.46601		0.232203	0.473473	0.46437	0.333777	0.342942	0.443892	0.510568
				28.5	0.322439	0.167853	-0.0271502	0.19052	0.0578171	0.365953	0.384868	0.51205	0.172034	0.496283	0.340001	0.28574	0.0659826	0.230394		0.303794	0.426252	0.260098	0.497656	0.372566	0.840359	0.797419	0.154303	0.648315		0.551503	0.543349	0.590302	0.398659	0.415423	0.179251	0.560248
				29	0.236443	0.0691244	0.00899066	0.164544	0.104807	0.393817	0.403865	0.351486	0.183656	0.417883	0.38209	0.362232	0.120277	0.246564		0.318815	0.36609	0.230948	0.752045	0.43742	0.806395	0.853207	0.166962	0.381846		0.533032	0.519843	0.463955	0.382164	0.38743	0.242358	0.518519
				29.5	0.334714	0.0974288	0.206192	0.153354	0.06926	0.377313	0.323615	0.432883	0.196388	0.581358	0.348682	0.355002	0.179227	0.212674		0.283949	0.355693	0.245233	0.667774	0.505214	0.753043	0.838067	0.202967	0.397213		0.514873	0.497806	0.613642	0.418836	0.46118	0.383091	0.406542
				30	0.28474		0.171997	0.205239	0.0922508	0.431678	0.358092	0.514181	0.173826	0.471482	0.326721	0.264899	0.0437888	0.247889		0.290154	0.44399	0.263645	0.698603	0.504394	0.71856	0.769011	0.147584	0.497468		0.371449	0.492614	0.631056	0.354437	0.350631	0.275996	0.442668

## Sheet: 4b 30min
WT	Quintuple	Sextuple		ANOVA	p=0.0116
0.334714	0.283949	0.514873		Tukey's	p
0.0974288	0.355693	0.497806		WT vs. Quintuple	0.025	*
0.206192	0.245233	0.613642		WT vs. Sextuple	0.042	*
0.153354	0.667774	0.418836		Quintuple vs. Sextuple	0.9999
0.06926	0.505214	0.46118
0.377313	0.753043	0.383091
0.323615	0.838067	0.406542
0.432883	0.202967
0.196388	0.397213
0.581358
0.348682
0.355002
0.179227
0.212674

## Sheet: 5c
C	WT	I272A	T335A	G336A	N273A	R337A	R337D		ANOVA	p<0.0001
0.202328	1.48446	0.432664	0.087118	1.08229	1.08267	0.111342	0.679801		Tukey's	p
0.372961	0.145729	1.92123	0.411525	1.50521	0.999904	1.3817	0.0249507		C vs. WT	<0.0001	****
0.0318225	0.963004	0.879901	0.899392	2.03645	0.542197	0.162961	0		C vs. I272A	<0.0001	****
0.112902	0.962945	0.20041	2.07968	0.239947	0.245678	0.283266	0		C vs. T335A	<0.0001	****
0.710665	0.156761	0.534544	1.53326	1.00986	0.448332	0.24737	0.479408		C vs. G336A	0.0257	*
0.385416	1.98988	2.14202	1.32291	0.263228	0.0509691	0.318872	0.00931046		C vs. N273A	0.9997
0.113138	0.79025	1.56797	0.295262	1.63244	0.3893	0.115894	0.0340418		C vs. R337A	0.9957
0.0407622	0.584694	0.556512	1.79054	0.494348	0.494202	0.220655	0.617134		C vs. R337D	0.9954
0.141638	2.14693	0.845625	0.575087	0.814691	0.28758	1.66728	0.461843		WT vs. I272A	>0.9999
0.197007	3.212	1.32891	0.474163	0.253285	0.473512	0.00668208	0.0122879		WT vs. T335A	0.9999
0.159118	3.3462	1.06602	1.1899	0.198968	0.0947725	1.21816	0.929625		WT vs. G336A	0.1489
0.128999	0.566661	1.83499	1.78939	0.620965	0.0174223	0.101427	0.0309619		WT vs. N273A	<0.0001	****
0.0225849	0.210295	0.18304	0.31379	0.785266	0.00636018	0.0179476	0.0867142		WT vs. R337A	<0.0001	****
0.0803129	0.315414	0.421121	0.3137	0.365903	0.102918	0.197224	0.558985		WT vs. R337D	<0.0001	****
0.0646316	0.615061	0.288734	0.585662	1.29081	0.0398412	0.091161	0.0858399		N273A vs. R337A	>0.9999
0.0265468	0.184595	0.183547	1.68974	0.337773	0.268186	0.340757	0.0208885		N273A vs. R337D	>0.9999
0.0936701	0.612227	0.284355	0.152208	0.659374	0	0.044644	0.112186		R337A vs. R337D	>0.9999
0.207927	0.10002	0.90166	0.361989	0.213	0.0716443	0.281137	0
0.427596	0.102513	0.652959	0.431203	1.50436	0.232216	0.0874493	0.0780299
0.0768993	0.31133	1.03274	0.376368	0.88193	0.0140811	0.118917	0.151058
0.101316	0.395682	1.10034	2.1996	0.104199	0.0727393	0.1826	0
0.229844	2.01588	2.42008	1.07832	0.0553741	0.228482	0.11921	0.116366
0.0961894	1.52914	2.34124	1.59937	0.109189	0.119144	0.260907	0
0.0737801	0.522391	0.987099	1.28901	0.177558	0.307459	0.0947095	0.169114
0.122417	0.225289	1.96637	1.07024	0.0801832	0.0743961	0.00934434	2.00627
0.132971	0.915745	1.19215	0.776602	0.641335	0.214618	0	0.221309
0.0507169	1.04888	0.616052	0.703784	0.440929	0	0.0766072	0.225347
0.106786	2.86134	0.282666	1.06832	0.448445	0.0573019	0.0289801	0
0.121502	0.617453	1.05988	0.829511	0.336858	0.0683657	0	0.433422
0.306543	1.06722	0.499198	0.90682	0.258333	0.0485147	0.280572	0.557904

## Sheet: 5f
C	WT	N273A/R337A	N273A/R337D		ANOVA	p<0.0001
0.202328	1.48446	0.0522579	0.732105		Tukey's	p
0.372961	0.145729	0	0.465653		C vs. WT	<0.0001	****
0.0318225	0.963004	0.136314	0.202335		C vs. N273A/R337A	0.9932
0.112902	0.962945	0.0493067	0.169686		C vs. N273A/R337D	0.9999
0.710665	0.156761	0.0569082	0.0272669		WT vs. N273A/R337A	<0.0001	****
0.385416	1.98988	0.302504	0.417647		WT vs. N273A/R337D	<0.0001	****
0.113138	0.79025	0.200789	0.530379		N273A/R337A vs. N273A/R337D	0.9864
0.0407622	0.584694	0.0217225	0.0106021
0.141638	2.14693	0.0149047	0.308521
0.197007	3.212	0.067583	0.119325
0.159118	3.3462	0.554673	0.0673707
0.128999	0.566661	0	0.256027
0.0225849	0.210295	0.30919	0.847744
0.0803129	0.315414	0.311636	0.110819
0.0646316	0.615061	0.171234	0.0101882
0.0265468	0.184595	0.0524685	0.0569577
0.0936701	0.612227	0	0.372356
0.207927	0.10002	0.719903	0.18279
0.427596	0.102513	0.290658	0.238899
0.0768993	0.31133	0.160094	0.0722587
0.101316	0.395682	0.102213	0.0143438
0.229844	2.01588	0	0
0.0961894	1.52914	0	0
0.0737801	0.522391	0.0360548	0
0.122417	0.225289	0.0767388	0
0.132971	0.915745	0.0677737	0
0.0507169	1.04888	0.030627	0
0.106786	2.86134	0	0
0.121502	0.617453	0.0115523	0
0.306543	1.06722	0.121762	0

[truncated: 43 more sheets: 6b, 6d, 6f, 7b, 7c, 7d, 8b FRAP, 8b 15min, 8d FRAP, 8d 15min, 9B, 9F FRAP, 9F 15min, 9G FRAP, 9G 15min, S1E, S2D, S2F, S2G, S3C …]
